# Supplementary material for: Chloroplast DNA methylation in the kelp Saccharina latissima is determined by origin and possibly influenced by cultivation
Source: Evol Appl. 2024 Jul 2;17(7):e13744. doi: 10.1111/eva.13744 (PMC11219511; doi:10.1111/eva.13744)
Supplement: Supplementary file 1 — Data S1: [file EVA-17-e13744-s001.zip]

Archive with 2 entries (2 files):
- supplfile.docx
- SupplTab6_7_Fig2_3_Tab2_Chloroplast DNA methylation.xlsx
