# Supplementary material for: Chloroplast DNA methylation in the kelp Saccharina latissima is determined by origin and possibly influenced by cultivation
Source: Evol Appl. 2024 Jul 2;17(7):e13744. doi: 10.1111/eva.13744 (PMC11219511; doi:10.1111/eva.13744)
Supplement: Supplementary file 1 — Data S1: [file EVA-17-e13744-s001.zip › SupplTab6_7_Fig2_3_Tab2_Chloroplast DNA methylation.xlsx]

## Sheet: ST6 Origins Fig3
Differential Methylation Spitsbergen vs Helgoland	Gene ID	same gene, different position	position	Gene Name	Gene Product	note
lab	QKE47418.1			atpA	ATP synthase CF1 alpha chain	same as sheet 'Temperature': ' '@ 5°', '@ 10°', '@15°', and this sheet
	QKE47473.1			yfc3	photosystem I assembly protein	same as sheet 'Temperature': ''@ 10°', and this sheet
lab + field	QKE47459.1	_(1)	55344-55376	psaB	photosystem I P700 apoprotein A2	same as sheet 'Temperature': ' '@ 5°', '@ 10°', '@15°', and this sheet
	QKE47428.1			rpoB	DNA-directed RNA polymerase beta chain
	QKE47458.1			psaA	photosystem I P700 apoprotein A1	only occurence in all analyses
field	QKE47459.1	_(2)	55567-55598	psaB	photosystem I P700 apoprotein A2	only occurence in all analyses
	QKE47479.1	_(1)	75988-76019	cbbX	cfxQ-like protein
	QKE47440.1			groEL	60 kDa chaperonin	only occurence in all analyses

## Sheet: ST7 Temperature Tab2
Differential Methylation Helgoland	Gene ID	same gene, different position	position	Gene Name	Gene Product	note	p adj
5° vs 10°	QKE47546.1			ilvB	acetolactate synthase large subunit		0.00000437559612760433
5° vs 15°	QKE47546.1			ilvB	acetolactate synthase large subunit		0.00167872722207733
Differential Methylation Spitsbergen	Gene ID			Gene Name	Gene Product	note
5° vs 10°	QKE47431.1			ChlB	photochlorophyllide reductase subunit B	only occurence on this sheet	0.0146834980826626
Differential Methylation @ 5°C	Gene ID			Gene Name	Gene Product
Helgoland vs Spitsbergen	QKE47459.1	_(1)	55344-55376	psaB	photosystem I P700 apoprotein A2	same position as on this sheet, and sheet 'Origins': 'all + lab + field' and '5 + 10 + 15'	0.00000000187676956572137
Helgoland vs Spitsbergen	QKE47418.1			atpA	ATP synthase CF1 alpha chain	same position as sheet 'Origins': 'all + lab' and '5 + 10 + 15'	0.00000716257345938945
Helgoland vs Spitsbergen	QKE47546.1			ilvB	acetolactate synthase large subunit		0.043921365674627
Helgoland vs Spitsbergen	QKE47431.1			ChlB	photochlorophyllide reductase subunit B	only occurence on this sheet	0.043921365674627
Differential Methylation @ 10°C	Gene ID			Gene Name	Gene Product	note
Helgoland vs Spitsbergen	QKE47459.1	_(1)	55344-55376	psaB	photosystem I P700 apoprotein A2	same position as on this sheet, and sheet 'Origins': 'all + lab + field' and '5 + 10 + 15'	0.000000640947291135607
Helgoland vs Spitsbergen	QKE47418.1			atpA	ATP synthase CF1 alpha chain	same position as sheet 'Origins': 'all + lab' and '5 + 10 + 15'	0.000000455909977681565
Helgoland vs Spitsbergen	QKE47473.1			yfc3	photosystem I assembly protein	same position as sheet 'Origins': 'all + lab' and '10°'	0.0285296121715071
Helgoland vs Spitsbergen	QKE47431.1			ChlB	photochlorophyllide reductase subunit B	only occurence on this sheet	0.0165681877681393
Differential Methylation @ 15°C	Gene ID			Gene Name	Gene Product	note
Helgoland vs Spitsbergen	QKE47459.1	_(1)	55344-55376	psaB	photosystem I P700 apoprotein A2	same position as on this sheet, and sheet 'Origins': 'all + lab + field' and '5 + 10 + 15'	0.00260595743567906
Helgoland vs Spitsbergen	QKE47418.1			atpA	ATP synthase CF1 alpha chain	same position as sheet 'Origins': 'all + lab' and '5 + 10 + 15'	0.00294739096316705
